# Supplementary material for: Measuring information density in interlanguage through entropy analysis
Source: Sci Rep. 2026 Jun 16;16:18672. doi: 10.1038/s41598-026-56853-3 (PMC13273071; doi:10.1038/s41598-026-56853-3)
Supplement: Supplementary file 7 — Supplementary Material 7 [file 41598_2026_56853_MOESM7_ESM.zip]

Archive with 6 entries (6 files):
- Interlanguage_Primary_Analysis_Metrics.csv
- Interlanguage_L2_Learner_Metrics.csv
- Interlanguage_L1_Reference_Metrics.csv
- Interlanguage_SPSS_Analysis_Dataset.sav
- Interlanguage_Statistical_Output_Empirical_Sample.xlsx
- Interlanguage_Supplementary_Statistical_Appendices_Empirical_Sample.docx
