# Supplementary material for: Measuring information density in interlanguage through entropy analysis
Source: Sci Rep. 2026 Jun 16;16:18672. doi: 10.1038/s41598-026-56853-3 (PMC13273071; doi:10.1038/s41598-026-56853-3)
Supplement: Supplementary file 7 — Supplementary Material 7 [file 41598_2026_56853_MOESM7_ESM.zip › Interlanguage_Primary_Analysis_Metrics.csv]

Essay_ID	Group_Code	CEFR_Group	Corpus_Type	Window_Tokens	Opening_Tokens	Hlex	KLgram	CR	PCI	Hphr	Sequence_Type_Token_Ratio	Hapax_Sequences_Percent
B1_001	1	B1	L2 learner	250	50	3.820000	2.110000	0.690000	0.810000	2.666370	0.880000	91.200000
B1_002	1	B1	L2 learner	250	50	4.050000	1.950000	0.680000	0.850000	3.753630	0.880000	91.200000
B1_003	1	B1	L2 learner	250	50	3.910000	2.050000	0.710000	0.820000	2.922196	0.880000	91.200000
B1_004	1	B1	L2 learner	250	50	4.150000	1.850000	0.650000	0.910000	2.826261	0.880000	91.200000
B1_005	1	B1	L2 learner	250	50	4.080000	1.920000	0.670000	0.880000	3.561761	0.880000	91.200000
B1_006	1	B1	L2 learner	250	50	3.980000	2.000000	0.690000	0.840000	3.273957	0.880000	91.200000
B1_007	1	B1	L2 learner	250	50	4.120000	1.880000	0.660000	0.890000	3.849565	0.880000	91.200000
B1_008	1	B1	L2 learner	250	50	4.250000	1.720000	0.640000	0.940000	3.497804	0.880000	91.200000
B1_009	1	B1	L2 learner	250	50	4.240000	1.700000	0.630000	0.930000	3.050109	0.880000	91.200000
B1_010	1	B1	L2 learner	250	50	4.210000	1.700000	0.640000	0.940000	2.634391	0.880000	91.200000
B1_011	1	B1	L2 learner	250	50	4.200000	1.730000	0.650000	0.940000	3.529783	0.880000	91.200000
B1_012	1	B1	L2 learner	250	50	4.230000	1.770000	0.650000	0.940000	3.721652	0.880000	91.200000
B1_013	1	B1	L2 learner	250	50	4.250000	1.780000	0.650000	0.930000	3.817587	0.880000	91.200000
B1_014	1	B1	L2 learner	250	50	4.250000	1.760000	0.640000	0.920000	3.785609	0.880000	91.200000
B1_015	1	B1	L2 learner	250	50	4.210000	1.740000	0.640000	0.920000	3.625717	0.880000	91.200000
B1_016	1	B1	L2 learner	250	50	4.180000	1.740000	0.640000	0.930000	3.881543	0.880000	91.200000
B1_017	1	B1	L2 learner	250	50	4.170000	1.770000	0.660000	0.930000	2.986152	0.880000	91.200000
B1_018	1	B1	L2 learner	250	50	4.200000	1.800000	0.660000	0.930000	2.730326	0.880000	91.200000
B1_019	1	B1	L2 learner	250	50	4.220000	1.820000	0.660000	0.910000	2.538457	0.880000	91.200000
B1_020	1	B1	L2 learner	250	50	4.220000	1.800000	0.650000	0.900000	2.570435	0.880000	91.200000
B1_021	1	B1	L2 learner	250	50	4.180000	1.770000	0.640000	0.900000	3.913522	0.880000	91.200000
B1_022	1	B1	L2 learner	250	50	4.150000	1.780000	0.650000	0.910000	2.954174	0.880000	91.200000
B1_023	1	B1	L2 learner	250	50	4.140000	1.810000	0.660000	0.920000	3.082087	0.880000	91.200000
B1_024	1	B1	L2 learner	250	50	4.170000	1.840000	0.670000	0.910000	3.146043	0.880000	91.200000
B1_025	1	B1	L2 learner	250	50	4.190000	1.850000	0.660000	0.900000	3.114065	0.880000	91.200000
B1_026	1	B1	L2 learner	250	50	4.190000	1.830000	0.650000	0.890000	3.433848	0.880000	91.200000
B1_027	1	B1	L2 learner	250	50	4.150000	1.810000	0.650000	0.890000	3.689674	0.880000	91.200000
B1_028	1	B1	L2 learner	250	50	4.110000	1.810000	0.660000	0.900000	3.241978	0.880000	91.200000
B1_029	1	B1	L2 learner	250	50	4.110000	1.840000	0.670000	0.910000	2.698348	0.880000	91.200000
B1_030	1	B1	L2 learner	250	50	4.130000	1.880000	0.670000	0.900000	2.506478	0.880000	91.200000
B1_031	1	B1	L2 learner	250	50	4.160000	1.890000	0.670000	0.890000	3.337913	0.880000	91.200000
B1_032	1	B1	L2 learner	250	50	4.150000	1.870000	0.660000	0.880000	3.369891	0.880000	91.200000
B1_033	1	B1	L2 learner	250	50	4.120000	1.850000	0.660000	0.880000	3.210000	0.880000	91.200000
B1_034	1	B1	L2 learner	250	50	4.080000	1.850000	0.660000	0.890000	3.178022	0.880000	91.200000
B1_035	1	B1	L2 learner	250	50	4.080000	1.880000	0.670000	0.890000	3.593739	0.880000	91.200000
B1_036	1	B1	L2 learner	250	50	4.100000	1.910000	0.680000	0.890000	2.794283	0.880000	91.200000
B1_037	1	B1	L2 learner	250	50	4.130000	1.920000	0.670000	0.880000	2.890217	0.880000	91.200000
B1_038	1	B1	L2 learner	250	50	4.120000	1.910000	0.670000	0.870000	3.305935	0.880000	91.200000
B1_039	1	B1	L2 learner	250	50	4.090000	1.880000	0.660000	0.870000	2.762304	0.880000	91.200000
B1_040	1	B1	L2 learner	250	50	4.050000	1.880000	0.670000	0.870000	3.657696	0.880000	91.200000
B1_041	1	B1	L2 learner	250	50	4.050000	1.920000	0.680000	0.880000	2.858239	0.880000	91.200000
B1_042	1	B1	L2 learner	250	50	4.070000	1.950000	0.690000	0.880000	3.018130	0.880000	91.200000
B1_043	1	B1	L2 learner	250	50	4.100000	1.960000	0.680000	0.860000	3.465826	0.880000	91.200000
B1_044	1	B1	L2 learner	250	50	4.090000	1.940000	0.670000	0.850000	2.602413	0.880000	91.200000
B1_045	1	B1	L2 learner	250	50	4.060000	1.920000	0.670000	0.850000	3.401870	0.880000	91.200000
B2_001	2	B2	L2 learner	250	50	4.050000	1.950000	0.680000	0.860000	2.919583	0.920000	94.500000
B2_002	2	B2	L2 learner	250	50	4.110000	1.890000	0.670000	0.880000	3.370247	0.920000	94.500000
B2_003	2	B2	L2 learner	250	50	3.950000	2.020000	0.700000	0.830000	4.152978	0.920000	94.500000
B2_004	2	B2	L2 learner	250	50	4.140000	1.860000	0.660000	0.900000	3.583719	0.920000	94.500000
B2_005	2	B2	L2 learner	250	50	4.090000	1.900000	0.670000	0.880000	3.536281	0.920000	94.500000
B2_006	2	B2	L2 learner	250	50	4.350000	1.550000	0.630000	1.020000	4.058102	0.920000	94.500000
B2_007	2	B2	L2 learner	250	50	4.480000	1.450000	0.610000	1.080000	3.963225	0.920000	94.500000
B2_008	2	B2	L2 learner	250	50	4.410000	1.490000	0.620000	1.050000	3.678596	0.920000	94.500000
B2_009	2	B2	L2 learner	250	50	4.550000	1.380000	0.600000	1.120000	3.488843	0.920000	94.500000
B2_010	2	B2	L2 learner	250	50	4.450000	1.470000	0.610000	1.070000	3.061898	0.920000	94.500000
B2_011	2	B2	L2 learner	250	50	4.450000	1.480000	0.620000	1.080000	3.322809	0.920000	94.500000
B2_012	2	B2	L2 learner	250	50	4.460000	1.480000	0.610000	1.070000	3.393966	0.920000	94.500000
B2_013	2	B2	L2 learner	250	50	4.460000	1.470000	0.600000	1.060000	3.939506	0.920000	94.500000
B2_014	2	B2	L2 learner	250	50	4.450000	1.460000	0.600000	1.060000	4.034383	0.920000	94.500000
B2_015	2	B2	L2 learner	250	50	4.430000	1.460000	0.610000	1.070000	3.986944	0.920000	94.500000
B2_016	2	B2	L2 learner	250	50	4.430000	1.470000	0.620000	1.080000	3.702315	0.920000	94.500000
B2_017	2	B2	L2 learner	250	50	4.440000	1.490000	0.620000	1.070000	3.085617	0.920000	94.500000
B2_018	2	B2	L2 learner	250	50	4.460000	1.490000	0.620000	1.060000	3.346528	0.920000	94.500000
B2_019	2	B2	L2 learner	250	50	4.460000	1.480000	0.610000	1.060000	3.251651	0.920000	94.500000
B2_020	2	B2	L2 learner	250	50	4.440000	1.470000	0.600000	1.060000	4.176698	0.920000	94.500000
B2_021	2	B2	L2 learner	250	50	4.430000	1.470000	0.610000	1.070000	3.109336	0.920000	94.500000
B2_022	2	B2	L2 learner	250	50	4.430000	1.480000	0.620000	1.070000	3.512562	0.920000	94.500000
B2_023	2	B2	L2 learner	250	50	4.440000	1.490000	0.620000	1.070000	3.631157	0.920000	94.500000
B2_024	2	B2	L2 learner	250	50	4.450000	1.490000	0.620000	1.060000	3.726034	0.920000	94.500000
B2_025	2	B2	L2 learner	250	50	4.450000	1.480000	0.610000	1.050000	3.227932	0.920000	94.500000
B2_026	2	B2	L2 learner	250	50	4.440000	1.470000	0.600000	1.050000	3.204213	0.920000	94.500000
B2_027	2	B2	L2 learner	250	50	4.420000	1.470000	0.610000	1.060000	4.010664	0.920000	94.500000
B2_028	2	B2	L2 learner	250	50	4.420000	1.480000	0.620000	1.070000	3.180494	0.920000	94.500000
B2_029	2	B2	L2 learner	250	50	4.440000	1.490000	0.620000	1.070000	3.654877	0.920000	94.500000
B2_030	2	B2	L2 learner	250	50	4.450000	1.500000	0.620000	1.060000	3.417685	0.920000	94.500000
B2_031	2	B2	L2 learner	250	50	4.450000	1.490000	0.610000	1.050000	3.275370	0.920000	94.500000
B2_032	2	B2	L2 learner	250	50	4.430000	1.480000	0.610000	1.050000	3.749753	0.920000	94.500000
B2_033	2	B2	L2 learner	250	50	4.420000	1.470000	0.610000	1.060000	3.915787	0.920000	94.500000
B2_034	2	B2	L2 learner	250	50	4.420000	1.490000	0.620000	1.070000	3.441404	0.920000	94.500000
B2_035	2	B2	L2 learner	250	50	4.430000	1.500000	0.630000	1.070000	4.081821	0.920000	94.500000
B2_036	2	B2	L2 learner	250	50	4.440000	1.500000	0.620000	1.060000	3.560000	0.920000	94.500000
B2_037	2	B2	L2 learner	250	50	4.440000	1.490000	0.610000	1.050000	3.014460	0.920000	94.500000
B2_038	2	B2	L2 learner	250	50	4.430000	1.480000	0.610000	1.050000	3.133056	0.920000	94.500000
B2_039	2	B2	L2 learner	250	50	4.410000	1.480000	0.610000	1.060000	3.607438	0.920000	94.500000
B2_040	2	B2	L2 learner	250	50	4.410000	1.490000	0.620000	1.060000	3.299090	0.920000	94.500000
B2_041	2	B2	L2 learner	250	50	4.430000	1.500000	0.630000	1.060000	4.105540	0.920000	94.500000
B2_042	2	B2	L2 learner	250	50	4.440000	1.510000	0.620000	1.050000	3.844630	0.920000	94.500000
B2_043	2	B2	L2 learner	250	50	4.440000	1.500000	0.610000	1.040000	3.156775	0.920000	94.500000
B2_044	2	B2	L2 learner	250	50	4.430000	1.480000	0.610000	1.050000	3.868349	0.920000	94.500000
B2_045	2	B2	L2 learner	250	50	4.410000	1.480000	0.610000	1.050000	3.773472	0.920000	94.500000
B2_046	2	B2	L2 learner	250	50	4.410000	1.490000	0.620000	1.060000	2.967022	0.920000	94.500000
B2_047	2	B2	L2 learner	250	50	4.420000	1.510000	0.630000	1.060000	4.200417	0.920000	94.500000
B2_048	2	B2	L2 learner	250	50	4.440000	1.510000	0.620000	1.050000	3.820910	0.920000	94.500000
B2_049	2	B2	L2 learner	250	50	4.440000	1.500000	0.610000	1.040000	3.892068	0.920000	94.500000
B2_050	2	B2	L2 learner	250	50	4.420000	1.490000	0.610000	1.040000	3.038179	0.920000	94.500000
B2_051	2	B2	L2 learner	250	50	4.420000	1.500000	0.620000	1.050000	2.990741	0.920000	94.500000
B2_052	2	B2	L2 learner	250	50	4.380000	1.540000	0.630000	1.030000	4.129259	0.920000	94.500000
B2_053	2	B2	L2 learner	250	50	4.490000	1.440000	0.610000	1.090000	3.465123	0.920000	94.500000
B2_054	2	B2	L2 learner	250	50	4.510000	1.420000	0.600000	1.100000	2.943302	0.920000	94.500000
B2_055	2	B2	L2 learner	250	50	4.450000	1.470000	0.610000	1.070000	3.797191	0.920000	94.500000
C1_001	3	C1	L2 learner	250	50	4.750000	1.050000	0.590000	1.150000	3.840630	0.960000	97.800000
C1_002	3	C1	L2 learner	250	50	4.910000	0.920000	0.570000	1.220000	3.621621	0.960000	97.800000
C1_003	3	C1	L2 learner	250	50	4.820000	0.980000	0.580000	1.190000	4.139280	0.960000	97.800000
C1_004	3	C1	L2 learner	250	50	4.950000	0.880000	0.560000	1.250000	4.159190	0.960000	97.800000
C1_005	3	C1	L2 learner	250	50	4.850000	0.950000	0.580000	1.200000	3.681351	0.960000	97.800000
C1_006	3	C1	L2 learner	250	50	4.850000	0.960000	0.590000	1.210000	4.119370	0.960000	97.800000
C1_007	3	C1	L2 learner	250	50	4.860000	0.960000	0.580000	1.200000	3.741081	0.960000	97.800000
C1_008	3	C1	L2 learner	250	50	4.860000	0.950000	0.570000	1.190000	4.019820	0.960000	97.800000
C1_009	3	C1	L2 learner	250	50	4.850000	0.940000	0.570000	1.190000	3.980000	0.960000	97.800000
C1_010	3	C1	L2 learner	250	50	4.830000	0.940000	0.580000	1.200000	3.641531	0.960000	97.800000
C1_011	3	C1	L2 learner	250	50	4.830000	0.950000	0.590000	1.210000	3.820720	0.960000	97.800000
C1_012	3	C1	L2 learner	250	50	4.840000	0.970000	0.590000	1.200000	3.721171	0.960000	97.800000
C1_013	3	C1	L2 learner	250	50	4.860000	0.970000	0.580000	1.190000	4.238829	0.960000	97.800000
C1_014	3	C1	L2 learner	250	50	4.860000	0.960000	0.570000	1.190000	3.999910	0.960000	97.800000
C1_015	3	C1	L2 learner	250	50	4.840000	0.950000	0.570000	1.190000	4.338379	0.960000	97.800000
C1_016	3	C1	L2 learner	250	50	4.830000	0.950000	0.580000	1.200000	4.358289	0.960000	97.800000
C1_017	3	C1	L2 learner	250	50	4.820000	0.960000	0.590000	1.200000	4.218919	0.960000	97.800000
C1_018	3	C1	L2 learner	250	50	4.840000	0.970000	0.590000	1.200000	4.298559	0.960000	97.800000
C1_019	3	C1	L2 learner	250	50	4.850000	0.980000	0.580000	1.190000	4.059640	0.960000	97.800000
C1_020	3	C1	L2 learner	250	50	4.850000	0.970000	0.570000	1.180000	3.800810	0.960000	97.800000
C1_021	3	C1	L2 learner	250	50	4.830000	0.950000	0.570000	1.180000	4.179099	0.960000	97.800000
C1_022	3	C1	L2 learner	250	50	4.820000	0.950000	0.580000	1.190000	3.661441	0.960000	97.800000
C1_023	3	C1	L2 learner	250	50	4.830000	0.990000	0.590000	1.200000	4.099460	0.960000	97.800000
C1_024	3	C1	L2 learner	250	50	4.840000	0.990000	0.580000	1.190000	3.860540	0.960000	97.800000
C1_025	3	C1	L2 learner	250	50	4.840000	0.980000	0.570000	1.180000	4.258739	0.960000	97.800000
C1_026	3	C1	L2 learner	250	50	4.820000	0.970000	0.570000	1.180000	4.079550	0.960000	97.800000
C1_027	3	C1	L2 learner	250	50	4.810000	0.970000	0.580000	1.190000	3.780901	0.960000	97.800000
C1_028	3	C1	L2 learner	250	50	4.810000	0.980000	0.590000	1.190000	4.039730	0.960000	97.800000
C1_029	3	C1	L2 learner	250	50	4.820000	0.990000	0.590000	1.190000	3.760991	0.960000	97.800000
C1_030	3	C1	L2 learner	250	50	4.830000	0.990000	0.580000	1.180000	3.581801	0.960000	97.800000
C1_031	3	C1	L2 learner	250	50	4.830000	0.980000	0.570000	1.170000	3.601711	0.960000	97.800000
C1_032	3	C1	L2 learner	250	50	4.820000	0.970000	0.570000	1.180000	3.940180	0.960000	97.800000
C1_033	3	C1	L2 learner	250	50	4.800000	0.970000	0.580000	1.180000	4.378199	0.960000	97.800000
C1_034	3	C1	L2 learner	250	50	4.800000	0.980000	0.590000	1.190000	3.900360	0.960000	97.800000
C1_035	3	C1	L2 learner	250	50	4.810000	1.000000	0.590000	1.190000	4.318469	0.960000	97.800000
C1_036	3	C1	L2 learner	250	50	4.830000	1.000000	0.580000	1.180000	4.398109	0.960000	97.800000
C1_037	3	C1	L2 learner	250	50	4.830000	0.990000	0.570000	1.170000	3.920270	0.960000	97.800000
C1_038	3	C1	L2 learner	250	50	4.810000	0.980000	0.570000	1.170000	3.880450	0.960000	97.800000
C1_039	3	C1	L2 learner	250	50	4.810000	0.990000	0.580000	1.180000	3.701261	0.960000	97.800000
C1_040	3	C1	L2 learner	250	50	4.890000	0.910000	0.570000	1.210000	4.278649	0.960000	97.800000
C1_041	3	C1	L2 learner	250	50	4.780000	1.020000	0.590000	1.160000	3.960090	0.960000	97.800000
C1_042	3	C1	L2 learner	250	50	4.920000	0.900000	0.570000	1.230000	4.199009	0.960000	97.800000
C1_043	3	C1	L2 learner	250	50	4.850000	0.940000	0.580000	1.190000	3.561891	0.960000	97.800000
L1_001	4	L1	L1 reference	250	50	4.820000	0.970000	0.590000	1.200000	4.674858	0.980000	98.200000
L1_002	4	L1	L1 reference	250	50	4.830000	0.980000	0.590000	1.200000	3.890435	0.980000	98.200000
L1_003	4	L1	L1 reference	250	50	4.840000	0.980000	0.580000	1.190000	4.077202	0.980000	98.200000
L1_004	4	L1	L1 reference	250	50	4.840000	0.970000	0.570000	1.180000	3.965142	0.980000	98.200000
L1_005	4	L1	L1 reference	250	50	4.830000	0.960000	0.570000	1.180000	4.021172	0.980000	98.200000
L1_006	4	L1	L1 reference	250	50	4.810000	0.960000	0.580000	1.190000	4.805595	0.980000	98.200000
L1_007	4	L1	L1 reference	250	50	4.810000	0.970000	0.590000	1.200000	4.730888	0.980000	98.200000
L1_008	4	L1	L1 reference	250	50	5.210000	0.120000	0.520000	1.250000	3.853082	0.980000	98.200000
L1_009	4	L1	L1 reference	250	50	5.350000	0.110000	0.510000	1.300000	4.320000	0.980000	98.200000
L1_010	4	L1	L1 reference	250	50	5.150000	0.140000	0.530000	1.220000	4.357353	0.980000	98.200000
L1_011	4	L1	L1 reference	250	50	5.420000	0.100000	0.500000	1.350000	4.525444	0.980000	98.200000
L1_012	4	L1	L1 reference	250	50	5.250000	0.120000	0.520000	1.280000	4.376030	0.980000	98.200000
L1_013	4	L1	L1 reference	250	50	5.320000	0.110000	0.510000	1.310000	4.301323	0.980000	98.200000
L1_014	4	L1	L1 reference	250	50	5.180000	0.130000	0.530000	1.240000	4.842949	0.980000	98.200000
L1_015	4	L1	L1 reference	250	50	5.280000	0.120000	0.520000	1.290000	4.469414	0.980000	98.200000
L1_016	4	L1	L1 reference	250	50	5.260000	0.120000	0.520000	1.300000	4.432060	0.980000	98.200000
L1_017	4	L1	L1 reference	250	50	5.280000	0.130000	0.530000	1.300000	4.413384	0.980000	98.200000
L1_018	4	L1	L1 reference	250	50	5.300000	0.130000	0.520000	1.280000	3.797051	0.980000	98.200000
L1_019	4	L1	L1 reference	250	50	5.290000	0.120000	0.510000	1.280000	4.114556	0.980000	98.200000
L1_020	4	L1	L1 reference	250	50	5.260000	0.110000	0.510000	1.280000	4.506767	0.980000	98.200000
L1_021	4	L1	L1 reference	250	50	5.250000	0.120000	0.520000	1.300000	4.282647	0.980000	98.200000
L1_022	4	L1	L1 reference	250	50	5.270000	0.130000	0.530000	1.290000	4.226616	0.980000	98.200000
L1_023	4	L1	L1 reference	250	50	5.290000	0.130000	0.520000	1.280000	3.834405	0.980000	98.200000
L1_024	4	L1	L1 reference	250	50	5.280000	0.120000	0.510000	1.270000	4.095879	0.980000	98.200000
L1_025	4	L1	L1 reference	250	50	5.250000	0.110000	0.510000	1.280000	4.039849	0.980000	98.200000
L1_026	4	L1	L1 reference	250	50	5.240000	0.120000	0.520000	1.290000	3.946465	0.980000	98.200000
L1_027	4	L1	L1 reference	250	50	5.260000	0.130000	0.530000	1.290000	4.488091	0.980000	98.200000
L1_028	4	L1	L1 reference	250	50	5.290000	0.130000	0.520000	1.280000	4.562798	0.980000	98.200000
L1_029	4	L1	L1 reference	250	50	5.280000	0.120000	0.510000	1.270000	4.768242	0.980000	98.200000
L1_030	4	L1	L1 reference	250	50	5.250000	0.110000	0.510000	1.280000	4.170586	0.980000	98.200000
L1_031	4	L1	L1 reference	250	50	5.240000	0.120000	0.520000	1.290000	4.002496	0.980000	98.200000
L1_032	4	L1	L1 reference	250	50	5.260000	0.130000	0.530000	1.290000	3.815728	0.980000	98.200000
L1_033	4	L1	L1 reference	250	50	5.280000	0.130000	0.520000	1.280000	4.544121	0.980000	98.200000
L1_034	4	L1	L1 reference	250	50	5.270000	0.120000	0.510000	1.270000	4.207940	0.980000	98.200000
L1_035	4	L1	L1 reference	250	50	5.240000	0.110000	0.510000	1.280000	4.338677	0.980000	98.200000
L1_036	4	L1	L1 reference	250	50	5.230000	0.120000	0.520000	1.290000	4.693535	0.980000	98.200000
L1_037	4	L1	L1 reference	250	50	5.250000	0.130000	0.530000	1.290000	4.394707	0.980000	98.200000
L1_038	4	L1	L1 reference	250	50	5.270000	0.130000	0.520000	1.270000	4.600151	0.980000	98.200000
L1_039	4	L1	L1 reference	250	50	5.260000	0.120000	0.510000	1.270000	4.245293	0.980000	98.200000
L1_040	4	L1	L1 reference	250	50	5.230000	0.110000	0.510000	1.270000	4.712211	0.980000	98.200000
L1_041	4	L1	L1 reference	250	50	5.220000	0.120000	0.520000	1.290000	3.871758	0.980000	98.200000
L1_042	4	L1	L1 reference	250	50	5.240000	0.130000	0.530000	1.280000	4.749565	0.980000	98.200000
L1_043	4	L1	L1 reference	250	50	5.270000	0.130000	0.520000	1.270000	4.189263	0.980000	98.200000
L1_044	4	L1	L1 reference	250	50	5.260000	0.120000	0.510000	1.260000	3.983819	0.980000	98.200000
L1_045	4	L1	L1 reference	250	50	5.230000	0.110000	0.510000	1.270000	4.786918	0.980000	98.200000
L1_046	4	L1	L1 reference	250	50	5.220000	0.120000	0.520000	1.280000	3.909112	0.980000	98.200000
L1_047	4	L1	L1 reference	250	50	5.240000	0.130000	0.530000	1.280000	4.824272	0.980000	98.200000
L1_048	4	L1	L1 reference	250	50	5.260000	0.130000	0.520000	1.270000	4.656181	0.980000	98.200000
L1_049	4	L1	L1 reference	250	50	5.250000	0.120000	0.510000	1.260000	4.263970	0.980000	98.200000
L1_050	4	L1	L1 reference	250	50	5.220000	0.110000	0.510000	1.270000	4.581474	0.980000	98.200000
L1_051	4	L1	L1 reference	250	50	5.210000	0.120000	0.520000	1.280000	4.151909	0.980000	98.200000
L1_052	4	L1	L1 reference	250	50	5.230000	0.130000	0.530000	1.280000	4.133233	0.980000	98.200000
L1_053	4	L1	L1 reference	250	50	5.230000	0.120000	0.520000	1.270000	4.058526	0.980000	98.200000
L1_054	4	L1	L1 reference	250	50	5.120000	0.150000	0.540000	1.210000	4.618828	0.980000	98.200000
L1_055	4	L1	L1 reference	250	50	5.300000	0.110000	0.510000	1.300000	4.450737	0.980000	98.200000
L1_056	4	L1	L1 reference	250	50	5.240000	0.120000	0.520000	1.280000	4.637504	0.980000	98.200000
L1_057	4	L1	L1 reference	250	50	5.250000	0.120000	0.520000	1.280000	3.927789	0.980000	98.200000
