# Supplementary material for: Measuring information density in interlanguage through entropy analysis
Source: Sci Rep. 2026 Jun 16;16:18672. doi: 10.1038/s41598-026-56853-3 (PMC13273071; doi:10.1038/s41598-026-56853-3)
Supplement: Supplementary file 7 — Supplementary Material 7 [file 41598_2026_56853_MOESM7_ESM.zip › Interlanguage_L1_Reference_Metrics.csv]

Essay_ID	Group_Code	CEFR_Group	Corpus_Type	Window_Tokens	Opening_Tokens	Hlex	KLgram	CR	PCI	Hphr	Sequence_Type_Token_Ratio	Hapax_Sequences_Percent
L1_001	4	L1	L1 reference	250	50	4.820000	0.970000	0.590000	1.200000	4.674858	0.980000	98.200000
L1_002	4	L1	L1 reference	250	50	4.830000	0.980000	0.590000	1.200000	3.890435	0.980000	98.200000
L1_003	4	L1	L1 reference	250	50	4.840000	0.980000	0.580000	1.190000	4.077202	0.980000	98.200000
L1_004	4	L1	L1 reference	250	50	4.840000	0.970000	0.570000	1.180000	3.965142	0.980000	98.200000
L1_005	4	L1	L1 reference	250	50	4.830000	0.960000	0.570000	1.180000	4.021172	0.980000	98.200000
L1_006	4	L1	L1 reference	250	50	4.810000	0.960000	0.580000	1.190000	4.805595	0.980000	98.200000
L1_007	4	L1	L1 reference	250	50	4.810000	0.970000	0.590000	1.200000	4.730888	0.980000	98.200000
L1_008	4	L1	L1 reference	250	50	5.210000	0.120000	0.520000	1.250000	3.853082	0.980000	98.200000
L1_009	4	L1	L1 reference	250	50	5.350000	0.110000	0.510000	1.300000	4.320000	0.980000	98.200000
L1_010	4	L1	L1 reference	250	50	5.150000	0.140000	0.530000	1.220000	4.357353	0.980000	98.200000
L1_011	4	L1	L1 reference	250	50	5.420000	0.100000	0.500000	1.350000	4.525444	0.980000	98.200000
L1_012	4	L1	L1 reference	250	50	5.250000	0.120000	0.520000	1.280000	4.376030	0.980000	98.200000
L1_013	4	L1	L1 reference	250	50	5.320000	0.110000	0.510000	1.310000	4.301323	0.980000	98.200000
L1_014	4	L1	L1 reference	250	50	5.180000	0.130000	0.530000	1.240000	4.842949	0.980000	98.200000
L1_015	4	L1	L1 reference	250	50	5.280000	0.120000	0.520000	1.290000	4.469414	0.980000	98.200000
L1_016	4	L1	L1 reference	250	50	5.260000	0.120000	0.520000	1.300000	4.432060	0.980000	98.200000
L1_017	4	L1	L1 reference	250	50	5.280000	0.130000	0.530000	1.300000	4.413384	0.980000	98.200000
L1_018	4	L1	L1 reference	250	50	5.300000	0.130000	0.520000	1.280000	3.797051	0.980000	98.200000
L1_019	4	L1	L1 reference	250	50	5.290000	0.120000	0.510000	1.280000	4.114556	0.980000	98.200000
L1_020	4	L1	L1 reference	250	50	5.260000	0.110000	0.510000	1.280000	4.506767	0.980000	98.200000
L1_021	4	L1	L1 reference	250	50	5.250000	0.120000	0.520000	1.300000	4.282647	0.980000	98.200000
L1_022	4	L1	L1 reference	250	50	5.270000	0.130000	0.530000	1.290000	4.226616	0.980000	98.200000
L1_023	4	L1	L1 reference	250	50	5.290000	0.130000	0.520000	1.280000	3.834405	0.980000	98.200000
L1_024	4	L1	L1 reference	250	50	5.280000	0.120000	0.510000	1.270000	4.095879	0.980000	98.200000
L1_025	4	L1	L1 reference	250	50	5.250000	0.110000	0.510000	1.280000	4.039849	0.980000	98.200000
L1_026	4	L1	L1 reference	250	50	5.240000	0.120000	0.520000	1.290000	3.946465	0.980000	98.200000
L1_027	4	L1	L1 reference	250	50	5.260000	0.130000	0.530000	1.290000	4.488091	0.980000	98.200000
L1_028	4	L1	L1 reference	250	50	5.290000	0.130000	0.520000	1.280000	4.562798	0.980000	98.200000
L1_029	4	L1	L1 reference	250	50	5.280000	0.120000	0.510000	1.270000	4.768242	0.980000	98.200000
L1_030	4	L1	L1 reference	250	50	5.250000	0.110000	0.510000	1.280000	4.170586	0.980000	98.200000
L1_031	4	L1	L1 reference	250	50	5.240000	0.120000	0.520000	1.290000	4.002496	0.980000	98.200000
L1_032	4	L1	L1 reference	250	50	5.260000	0.130000	0.530000	1.290000	3.815728	0.980000	98.200000
L1_033	4	L1	L1 reference	250	50	5.280000	0.130000	0.520000	1.280000	4.544121	0.980000	98.200000
L1_034	4	L1	L1 reference	250	50	5.270000	0.120000	0.510000	1.270000	4.207940	0.980000	98.200000
L1_035	4	L1	L1 reference	250	50	5.240000	0.110000	0.510000	1.280000	4.338677	0.980000	98.200000
L1_036	4	L1	L1 reference	250	50	5.230000	0.120000	0.520000	1.290000	4.693535	0.980000	98.200000
L1_037	4	L1	L1 reference	250	50	5.250000	0.130000	0.530000	1.290000	4.394707	0.980000	98.200000
L1_038	4	L1	L1 reference	250	50	5.270000	0.130000	0.520000	1.270000	4.600151	0.980000	98.200000
L1_039	4	L1	L1 reference	250	50	5.260000	0.120000	0.510000	1.270000	4.245293	0.980000	98.200000
L1_040	4	L1	L1 reference	250	50	5.230000	0.110000	0.510000	1.270000	4.712211	0.980000	98.200000
L1_041	4	L1	L1 reference	250	50	5.220000	0.120000	0.520000	1.290000	3.871758	0.980000	98.200000
L1_042	4	L1	L1 reference	250	50	5.240000	0.130000	0.530000	1.280000	4.749565	0.980000	98.200000
L1_043	4	L1	L1 reference	250	50	5.270000	0.130000	0.520000	1.270000	4.189263	0.980000	98.200000
L1_044	4	L1	L1 reference	250	50	5.260000	0.120000	0.510000	1.260000	3.983819	0.980000	98.200000
L1_045	4	L1	L1 reference	250	50	5.230000	0.110000	0.510000	1.270000	4.786918	0.980000	98.200000
L1_046	4	L1	L1 reference	250	50	5.220000	0.120000	0.520000	1.280000	3.909112	0.980000	98.200000
L1_047	4	L1	L1 reference	250	50	5.240000	0.130000	0.530000	1.280000	4.824272	0.980000	98.200000
L1_048	4	L1	L1 reference	250	50	5.260000	0.130000	0.520000	1.270000	4.656181	0.980000	98.200000
L1_049	4	L1	L1 reference	250	50	5.250000	0.120000	0.510000	1.260000	4.263970	0.980000	98.200000
L1_050	4	L1	L1 reference	250	50	5.220000	0.110000	0.510000	1.270000	4.581474	0.980000	98.200000
L1_051	4	L1	L1 reference	250	50	5.210000	0.120000	0.520000	1.280000	4.151909	0.980000	98.200000
L1_052	4	L1	L1 reference	250	50	5.230000	0.130000	0.530000	1.280000	4.133233	0.980000	98.200000
L1_053	4	L1	L1 reference	250	50	5.230000	0.120000	0.520000	1.270000	4.058526	0.980000	98.200000
L1_054	4	L1	L1 reference	250	50	5.120000	0.150000	0.540000	1.210000	4.618828	0.980000	98.200000
L1_055	4	L1	L1 reference	250	50	5.300000	0.110000	0.510000	1.300000	4.450737	0.980000	98.200000
L1_056	4	L1	L1 reference	250	50	5.240000	0.120000	0.520000	1.280000	4.637504	0.980000	98.200000
L1_057	4	L1	L1 reference	250	50	5.250000	0.120000	0.520000	1.280000	3.927789	0.980000	98.200000
