# Supplementary material for: Measuring information density in interlanguage through entropy analysis
Source: Sci Rep. 2026 Jun 16;16:18672. doi: 10.1038/s41598-026-56853-3 (PMC13273071; doi:10.1038/s41598-026-56853-3)
Supplement: Supplementary file 7 — Supplementary Material 7 [file 41598_2026_56853_MOESM7_ESM.zip › Interlanguage_Statistical_Output_Empirical_Sample.xlsx]

## Sheet: Descriptive_Statistics
Descriptive statistics by observed group
Metric	Group	n	Mean	SD	95% CI	Minimum	Maximum
Hlex	B1	45	4.131	0.087	[4.105, 4.157]	3.82	4.25
Hlex	B2	55	4.404	0.113	[4.374, 4.435]	3.95	4.55
Hlex	C1	43	4.837	0.035	[4.826, 4.847]	4.75	4.95
Hlex	L1	57	5.202	0.148	[5.163, 5.241]	4.81	5.42
KLgram	B1	45	1.852	0.089	[1.825, 1.879]	1.7	2.11
KLgram	B2	55	1.523	0.132	[1.487, 1.558]	1.38	2.02
KLgram	C1	43	0.966	0.03	[0.957, 0.976]	0.88	1.05
KLgram	L1	57	0.226	0.281	[0.151, 0.301]	0.1	0.98
CR	B1	45	0.662	0.016	[0.657, 0.667]	0.63	0.71
CR	B2	55	0.62	0.02	[0.615, 0.625]	0.6	0.7
CR	C1	43	0.579	0.009	[0.576, 0.581]	0.56	0.59
CR	L1	57	0.526	0.022	[0.520, 0.532]	0.5	0.59
PCI	B1	45	0.894	0.032	[0.884, 0.903]	0.81	0.94
PCI	B2	55	1.044	0.058	[1.028, 1.060]	0.83	1.12
PCI	C1	43	1.191	0.017	[1.186, 1.197]	1.15	1.25
PCI	L1	57	1.268	0.035	[1.259, 1.277]	1.18	1.35
Hlex, KLgram, CR, and PCI are reported on their original scales.

## Sheet: Hphr_Exploratory
Exploratory descriptive statistics for 3-word lexical-sequence entropy
Group	n	Mean Hphr	SD	Sequence type/token ratio	Hapax sequences (%)
B1	45	3.21	0.42	0.88	91.2
B2	55	3.56	0.38	0.92	94.5
C1	43	3.98	0.25	0.96	97.8
L1	57	4.32	0.31	0.98	98.2
Hphr = Shannon entropy over contiguous 3-word lexical sequences.

## Sheet: Assumption_Omnibus
Shapiro-Wilk normality tests by group
Metric	Group	W	df	p
Hlex	B1	0.907	45	.002
Hlex	B2	0.567	55	< .001
Hlex	C1	0.904	43	.002
Hlex	L1	0.643	57	< .001
PCI	B1	0.954	45	.072
PCI	B2	0.59	55	< .001
PCI	C1	0.915	43	.004
PCI	L1	0.818	57	< .001
KLgram	B1	0.973	45	.356
KLgram	B2	0.506	55	< .001
KLgram	C1	0.948	43	.049
KLgram	L1	0.413	57	< .001
CR	B1	0.953	45	.064
CR	B2	0.696	55	< .001
CR	C1	0.84	43	< .001
CR	L1	0.699	57	< .001
Homogeneity of variance across groups
Metric	Levene F	p
Hlex	6.67	< .001
KLgram	14.23	< .001
CR	3.31	.021
PCI	4.14	.007
Omnibus tests of group differences
Metric	Test	F	eta-squared	df	p
Hlex	Welch ANOVA	1181.83	0.937	3, 98.92	< .001
KLgram	Welch ANOVA	1679.02	0.933	3, 94.28	< .001
CR	Welch ANOVA	503.3	0.889	3, 104.61	< .001
PCI	Welch ANOVA	1323.29	0.929	3, 104.75	< .001
Variance homogeneity was violated for the focal metrics; Welch’s ANOVA and Games–Howell post-hoc tests were retained.

## Sheet: Games_Howell_Hlex
Games–Howell pairwise comparisons for Hlex
Comparison	Mean diff	SE	t	df	p
B1-B2	-0.273	0.02	-13.68	97.64	< .001
B1-C1	-0.705	0.014	-50.55	58.23	< .001
B1-L1	-1.071	0.023	-45.56	92.84	< .001
B2-C1	-0.432	0.016	-26.85	66.55	< .001
B2-L1	-0.798	0.025	-32.12	104.4	< .001
C1-L1	-0.365	0.02	-17.96	63.95	< .001
Mean diff = mean difference (G1 − G2). Games–Howell pairwise comparisons report approximate t statistics, Welch-Satterthwaite degrees of freedom, and adjusted p values.

## Sheet: Games_Howell_KLgram
Games–Howell pairwise comparisons for KLgram
Comparison	Mean diff	SE	t	df	p
B1-B2	0.329	0.022	14.84	95.04	< .001
B1-C1	0.886	0.014	62.77	54.28	< .001
B1-L1	1.626	0.04	41.12	69.84	< .001
B2-C1	0.556	0.018	30.35	61.15	< .001
B2-L1	1.297	0.041	31.45	80.05	< .001
C1-L1	0.74	0.038	19.74	57.71	< .001
Mean diff = mean difference (G1 − G2). Games–Howell pairwise comparisons report approximate t statistics, Welch-Satterthwaite degrees of freedom, and adjusted p values.

## Sheet: Games_Howell_CR
Games–Howell pairwise comparisons for CR
Comparison	Mean diff	SE	t	df	p
B1-B2	0.042	0.004	11.61	98	< .001
B1-C1	0.083	0.003	30.18	66.83	< .001
B1-L1	0.136	0.004	35.38	99.45	< .001
B2-C1	0.041	0.003	13.75	76.62	< .001
B2-L1	0.094	0.004	23.36	109.34	< .001
C1-L1	0.053	0.003	16.21	75.76	< .001
Mean diff = mean difference (G1 − G2). Games–Howell pairwise comparisons report approximate t statistics, Welch-Satterthwaite degrees of freedom, and adjusted p values.

## Sheet: Games_Howell_PCI
Games–Howell pairwise comparisons for PCI
Comparison	Mean diff	SE	t	df	p
B1-B2	-0.15	0.009	-16.42	86.23	< .001
B1-C1	-0.297	0.005	-55.08	68.99	< .001
B1-L1	-0.374	0.007	-56.6	98.24	< .001
B2-C1	-0.147	0.008	-17.82	65.92	< .001
B2-L1	-0.224	0.009	-24.62	88.14	< .001
C1-L1	-0.077	0.005	-14.39	86.14	< .001
Mean diff = mean difference (G1 − G2). Games–Howell pairwise comparisons report approximate t statistics, Welch-Satterthwaite degrees of freedom, and adjusted p values.
